# Supplementary material for: MIF-Associated Immunosuppressive CAF Remodeling Predicts Poor Prognosis During Lung Adenocarcinoma Progression: A Single-Cell and Multicohort Transcriptomic Study
Source: Biomedicines. 2026 Jul 15;14(7):1581. doi: 10.3390/biomedicines14071581 (PMC13405759; doi:10.3390/biomedicines14071581)
Supplement: Supplementary file 1 [file biomedicines-14-01581-s001.zip]

Archive with 3 entries (3 files):
- Figures S1-S7.pdf
- Table S1.pdf
- Table S2.xlsx
