# Supplementary material for: MIF-Associated Immunosuppressive CAF Remodeling Predicts Poor Prognosis During Lung Adenocarcinoma Progression: A Single-Cell and Multicohort Transcriptomic Study
Source: Biomedicines. 2026 Jul 15;14(7):1581. doi: 10.3390/biomedicines14071581 (PMC13405759; doi:10.3390/biomedicines14071581)
Supplement: Supplementary file 1 [file biomedicines-14-01581-s001.zip › Table S2.xlsx]

## Sheet: co-culture
	Lymphocytes/Single Cells | Mean (CD74: APC - Area)								fibroblasts/Single Cells | Mean (CD44 : PE - Area)
Ctrl-01	1250							Ctrl-01	22361
Ctrl-02	1243							Ctrl-02	27350
Ctrl-03	1309							Ctrl-03	24953
LUAD-CM-01	5735							LUAD-CM-01	10753
LUAD-CM-02	5924							LUAD-CM-02	11375
LUAD-CM-03	6028							LUAD-CM-03	106946
LUAD-CM+Anti-MIF-01	3708							LUAD-CM+Anti-MIF-01	62857
LUAD-CM+Anti-MIF-02	3164							LUAD-CM+Anti-MIF-02	76949
LUAD-CM+Anti-MIF-03	3535							LUAD-CM+Anti-MIF-03	764832

## Sheet: qPCR
Sample	Target	CT value
Ctrl	ACTB	13.3326
Ctrl	ACTB	13.2015
Ctrl	ACTB	13.2245
LUAD-CM	ACTB	13.6515
LUAD-CM	ACTB	13.4811
LUAD-CM	ACTB	13.4799
LUAD-CM+Anti-MIF	ACTB	13.7313
LUAD-CM+Anti-MIF	ACTB	13.2283
LUAD-CM+Anti-MIF	ACTB	13.234
Ctrl	FAP	28.6593	1.16
Ctrl	FAP	28.7497	0.995
Ctrl	FAP	28.9709	0.867
LUAD-CM	FAP	25.081	17.278
LUAD-CM	FAP	25.0381	15.816
LUAD-CM	FAP	25.0057	16.162
LUAD-CM+Anti-MIF	FAP	26.9444	5.019
LUAD-CM+Anti-MIF	FAP	26.8115	3.883
LUAD-CM+Anti-MIF	FAP	26.6585	4.335
